# Supplementary material for: Dose-dependent structural and electron-density features in the lytic polysaccharide monooxygenase NcAA9D
Source: Acta Crystallogr D Struct Biol. 2026 Jul 28;82(Pt 8):900–14. doi: 10.1107/S205979832600639X (PMC13431641; doi:10.1107/S205979832600639X)
Supplement: Supplementary file 2 [file d-82-00900-sup2.xlsx]

## Sheet: table_s19-literature_comparison
authors	year	pdb_id	protein	soak	temp	source_type	fwd	cu_redox	chain_id	average_protein_b_factor	cu_eq_in_distance	eq_in_occ	eq_in_b	eq_in_id	cu_eq_out_distance	eq_out_occ	eq_out_b	eq_out_id	cu_ax_in_distance	ax_in_occ	ax_in_b	ax_in_id	cu_ax_out_distance	ax_out_occ	ax_out_b	ax_out_id	theta_1	theta_2	theta_3	theta_t	theta_hh	theta_h1	theta_hn
Gudmundsson et al.	2014	4ALC	EfAA10A		cryo	synchrotron	82700	Cu(II)	A		2.19	1	15.37	HOH					2.21	1	16.24	HOH
Gudmundsson et al.	2014	4ALE	EfAA10A		cryo	synchrotron	165000	mixed	A		2.22	1	19.27	HOH					2.36	1	17.86	HOH
Gudmundsson et al.	2014	4ALR	EfAA10A		cryo	synchrotron	247000	mixed	A		2.2	1	22.31	HOH					2.29	1	19.31	HOH
Gudmundsson et al.	2014	4ALQ	EfAA10A		cryo	synchrotron	494000	mixed	A		2.29	1	20.93	HOH					2.4	1	19.14	HOH
Gudmundsson et al.	2014	4ALS	EfAA10A		cryo	synchrotron	986000	Cu(I)	A
Gudmundsson et al.	2014	4ALT	EfAA10A		cryo	synchrotron	1070000	Cu(I)	A
Tandrup et al.	2022	7PXI	LsAA9A(f)		cryo	synchrotron	7880	Cu(II)	A	18.81	2.16	1	15.79	HOH					2.71	1	12.78	HOH					92.9	89.6	177.1	1.5	66.9	5.8	4.3
Tandrup et al.	2022	7PXJ	LsAA9A(f)		cryo	synchrotron	59900	mixed	A	18.52	2.29	0.5	15.43	HOH	3.86	0.5	22.17	HOH	2.99	1	15.18	HOH					93.1	90.9	175.2	2.7	64.7	4.7	3.8
Tandrup et al.	2022	7PXK	LsAA9A(f)		cryo	synchrotron	139000	mixed	A	17.05	2.32	0.5	15.51	HOH	3.8	0.5	19.33	HOH	3.05	1	18.8	HOH					92	95.1	172.5	2.2	64.5	0.9	8.6
Tandrup et al.	2022	7PXL	LsAA9A(f)		cryo	synchrotron	359000	mixed	A	16.91	2.28	0.5	16.32	HOH	3.86	0.5	18.67	HOH	3.08	1	20.04	HOH					92.1	96.7	170.3	4.2	63.7	-0.8	7.4
Tandrup et al.	2022	7PXM	LsAA9A(f)		cryo	synchrotron	1450000	mixed	A	17.12	2.25	0.5	20.6	HOH	3.84	0.5	16.65	HOH	3.23	1	23.23	HOH					93.3	96.6	169.6	3.1	63	-3.2	8.6
Tandrup et al.	2022	7PXN	LsAA9A(f)		cryo	synchrotron	6650000	mostly Cu(I)	A	34.06	2.57	0.5	38.1	HOH	4.05	0.5	25.61	HOH	3.34	1	43.43	HOH					91.7	99.7	167.5	5.1	58.6	-3.2	7.4
Tandrup et al.	2022	7PYL	LsAA9A(Ec)		cryo	synchrotron	14900	mostly Cu(II)	A	17.72	1.9	1	20.04	HOH					2.6	1	22.84	HOH					91.8	94.9	172.6	3.3	66.2	0.5	6.7
Tandrup et al.	2022	7PYM	LsAA9A(Ec)		cryo	synchrotron	56100	mixed	A	17.95	2	1	20.32	HOH					2.46	0.5	11.6	HOH	3.81	0.5	15.72	HOH	92.9	96.3	168.6	6.7	64.3	-6.1	6.8
Tandrup et al.	2022	7PYN	LsAA9A(Ec)		cryo	synchrotron	231000	mixed	A	13.92	1.8	1	35.15	HOH					2.44	0.2	12.81	SO4@O3	3.1	1	33.45	HOH	92.6	97.9	168.8	4	65.8	-6.8	10.1
Tandrup et al.	2022	7PYO	LsAA9A(Ec)		cryo	synchrotron	333000	Cu(I)	A	14.52									3.27	0.5	22.4	HOH	4.18	0.5	19.66		92.3	99.8	167.2	4	64.2	-9.9	11.1
Tandrup et al.	2022	7PYP	LsAA9A(Ec)		cryo	synchrotron	2130000	Cu(I)	A	13.01									3.05	0.5	22.85	HOH	4.05	0.5	16.2		92.7	99.6	167	4.3	64.3	-8.4	11.5
Tandrup et al.	2022	7PYQ	LsAA9A(Ec)		cryo	synchrotron	6350000	Cu(I)	A	22.74									3.77	1	31.07	HOH					93.3	102.9	162.5	7.8	62.8	-13.3	11.3
Tandrup et al.	2022	7PXU	LsAA9A(f)	ascorbate	cryo	synchrotron	2080	Cu(I)	A	17.92	4	1	11.18	HOH					3.7	1	38.62	HOH					94.8	96.3	168.4	3.4	65.1	-3.7	9.7
Tandrup et al.	2022	7PXV	LsAA9A(f)	ascorbate	cryo	synchrotron	17000000	Cu(I)	A	20.13	4	1	22.33	HOH					3.5	1	32.93	HOH					93.2	97.4	168.6	4.4	59.3	-4.9	9.8
Tandrup et al.	2022	7PXT	LsAA9A(f)		cryo	synchrotron (SSX)	70200	mixed	A	23.15	3.9	1	30.65	HOH					2.9	1	19.65	HOH					84.9	99.6	171.5	7.1	69.9	-4.1	11.1
Tandrup et al.	2022	7PXR	LsAA9A(f)		ambient	home source		mixed	A	21.75	2.2	1	15.48	HOH					2.75	0.8	27.06	CL					88.6	92.9	176.6	3.3	66.3	5.7	3.8
Tandrup et al.	2022	7PXS	LsAA9A(f)		ambient	synchrotron	1910	mixed	A	27.94	2.2	1	26.43	HOH					2.6	1	22.16	HOH					92.7	94.7	170.5	5.9	63.7	0.6	3.5
Tandrup et al.	2022	7PZ3	TaAA9A		cryo	synchrotron	5370	mixed	A	21.79	2.2	1	16.07	HOH					2	1	21.83	HOH					94	91.4	174.6	-1	74.7	2.6	12.2
Tandrup et al.	2022	7PZ4	TaAA9A		cryo	synchrotron	20700	mixed	A	21.66	2.3	1	27.93	HOH					2.3	1	23.95	HOH					94.4	89.3	176	-1.5	82.2	12.4	11.6
Tandrup et al.	2022	7PZ5	TaAA9A		cryo	synchrotron	95600	mixed	A	13.95	2.1	1	21.92	HOH					2.6	1	25.45	HOH					93.7	93.8	172.5	-0.2	75.4	-1.8	10.1
Tandrup et al.	2022	7PZ6	TaAA9A		cryo	synchrotron	222000	mixed	A	14.9	2.3	1	32	HOH					2.7	1	31.28	HOH					94.8	92.9	172.3	0.5	76.9	-0.6	10.8
Tandrup et al.	2022	7PZ7	TaAA9A		cryo	synchrotron	1130000	mixed	A	11.8	2.6	1	44.19	HOH					2.81	1	32.65	HOH	3.95	0.6	19.47	EPS	94.6	95.2	170.3	0.5	75.3	-3.7	14.1
Tandrup et al.	2022	7PZ8	TaAA9A		cryo	synchrotron	3120000	mixed	A	14.51	2.5	1	41.33	HOH					2.96	1	37.54	HOH	3.92	0.6	21.71	EPS	94.6	96.1	169.3	1	74.4	-4.1	14.4
Tandrup et al.	2022	7PYD	LsAA9A(f)	cell4	cryo	synchrotron	7880		A	44.11	2.3	1	36.68	CL													96.4	94.1	161.1	15.6	71	-12.6	16.1
Tandrup et al.	2022	7PYE	LsAA9A(f)	cell4	cryo	synchrotron	59900		A	45.38	2.9	1	58.44	CL													95.6	100.2	154.1	20.4	64.3	-18.1	17.5
Tandrup et al.	2022	7PYF	LsAA9A(f)	cell4	cryo	synchrotron	139000	mixed	A	38.89	1.93	0.1	5.84	CL	3.86	0.9	45.56	CL									90.8	102	152.9	23.5	55.3	-20.8	7.1
Tandrup et al.	2022	7PYG	LsAA9A(f)	cell4	cryo	synchrotron	360000	mixed	A	39.49	2.03	0.1	8.81	CL	4.01	0.9	45.94	CL									92.9	103.7	153.7	20	60.1	-20.8	13.6
Tandrup et al.	2022	7PYH	LsAA9A(f)	cell4	cryo	synchrotron	1450000		A	38.64	3.97	1	46.26	CL													94.8	107.2	150.9	18.4	57.7	-20.7	17.9
Tandrup et al.	2022	7PYI	LsAA9A(f)	cell4	cryo	synchrotron	6650000		A	55.61	3.8	1	63.3	CL													98.1	110.1	147.9	14.5	55.4	-21.7	24.1
Tandrup et al.	2022	7PYU	LsAA9A(Ec)	cell3	cryo	synchrotron	14900		A	13.21	2.3	1	24.63	CL													91.3	91.7	169.2	10.4	67.7	-6.2	4.9
Tandrup et al.	2022	7PYW	LsAA9A(Ec)	cell3	cryo	synchrotron	56200		A	13.33	2.4	1	32.01	CL													92.3	93.6	169.2	9	66.4	-8.3	8.8
Tandrup et al.	2022	7PYX	LsAA9A(Ec)	cell3	cryo	synchrotron	274000		A	10.71	2.7	1	40.36	CL													92.6	96.8	167.4	8.3	65.3	-8.9	10.6
Tandrup et al.	2022	7PYY	LsAA9A(Ec)	cell3	cryo	synchrotron	505000		A	12.55	2.8	1	48.65	CL													92.5	97.2	167.2	8.3	64.7	-10	11.2
Tandrup et al.	2022	7PYZ	LsAA9A(Ec)	cell3	cryo	synchrotron	2970000		A	10.74	3.6	1	32.26	CL													92.8	98.8	165.8	8.1	64.2	-9.1	11
Tandrup et al.	2022	7PZ0	LsAA9A(Ec)	cell3	cryo	synchrotron	9810000		A	13.06	3.8	0.8	24.12	CL													93	98.8	165.7	8.2	63.4	-11.5	10
Tandrup et al.	2022	7PXW	LsAA9A(Ec)	cell4	cryo	synchrotron	2140000		A	21.5	2.28	0.6	33.87	HOH	3.92	0.6	25.83	CL									92.4	99.5	165.3	8.5	62.3	-10.4	8
Muderspach et al.	2019	6TBQ	AoAA13		cryo	synchrotron	2570	mixed	A	25.2	2.09	1	35.67	HOH
Muderspach et al.	2019		AoAA13		cryo	synchrotron	31900	Cu(I)	A
O'Dell et al.	2016	5TKF	NcAA9D	high glycosylation	cryo	synchrotron			A	19.03	2.88	1	34.35	HOH					3.53	1	28.01	HOH
O'Dell et al.	2016	5TKF	NcAA9D	high glycosylation	cryo	synchrotron			B	19.03	3.47	0.78	41.61	OXY					3.91	1	28.54	HOH
O'Dell et al.	2016	5TKF	NcAA9D	high glycosylation	cryo	synchrotron			C	19.03									3.88	1	28.74	HOH
O'Dell et al.	2016	5TKF	NcAA9D	high glycosylation	cryo	synchrotron			D	19.03	3.59	0.75	41.67	OXY					4.11	1	29.28	HOH
Miller et al.	2026	9Z8O	NcAA9D		cryo	synchrotron	1230000	mixed	A	12.59	1.98	0.73	11.49	HOH	3.47	0.27	19.26	HOH	2.35	0.52	9.98	HOH	3.16	0.48	17.65	HOH	92.2	92.76	172.95	5.01	69.7	-3.09	8.03
Miller et al.	2026	9Z8P	NcAA9D		cryo	synchrotron	1740000	mixed	A	12.67	2	0.59	11.56	HOH	3.47	0.41	19.33	HOH	2.33	0.41	10.05	HOH	3.19	0.59	17.72	HOH	92.4	94.7	170.49	6.31	67.89	-0.97	8.78
Miller et al.	2026	9Z8Q	NcAA9D		cryo	synchrotron	2070000	mixed	A	12.6	1.97	0.59	11.53	HOH	3.46	0.41	19.3	HOH	2.36	0.41	10.02	HOH	3.18	0.59	17.69	HOH	92.85	93.85	170.11	7.27	66.62	1.04	8.1
Miller et al.	2026	9Z8R	NcAA9D		cryo	synchrotron	2370000	mixed	A	12.68	1.98	0.55	11.66	HOH	3.42	0.45	19.43	HOH	2.38	0.38	10.15	HOH	3.35	0.62	17.82	HOH	92.76	94.34	170.04	6.98	66.94	1.12	8.09
Miller et al.	2026	9Z8S	NcAA9D		cryo	synchrotron	2750000	mixed	A	12.56	1.98	0.55	11.47	HOH	3.45	0.45	19.24	HOH	2.38	0.43	9.96	HOH	3.12	0.57	17.63	HOH	93.12	94.02	170.71	5.93	67.76	0.64	8.93
Miller et al.	2026	9Z8T	NcAA9D		cryo	synchrotron	2990000	mixed	A	12.67	2.02	0.52	11.51	HOH	3.41	0.48	19.28	HOH	2.41	0.41	10	HOH	3.23	0.59	17.67	HOH	93.25	93.64	170.24	6.9	66.57	1.27	8.02
Miller et al.	2026	9Z8U	NcAA9D		cryo	synchrotron	3210000	mixed	A	12.68	1.99	0.57	11.47	HOH	3.5	0.43	19.24	HOH	2.39	0.41	9.96	HOH	3.33	0.59	17.63	HOH	92.63	94.68	170.51	6.04	68.2	0.13	9.13
Miller et al.	2026	9Z8V	NcAA9D		cryo	synchrotron	3410000	mixed	A	12.8	2.01	0.6	11.58	HOH	3.37	0.4	19.35	HOH	2.38	0.41	10.07	HOH	3.38	0.59	17.74	HOH	92.61	93.87	171.09	6.12	66.95	-0.08	8.72
Miller et al.	2026	9Z8W	NcAA9D		cryo	synchrotron	3590000	mixed	A	12.78	1.97	0.56	11.42	HOH	3.46	0.44	19.19	HOH	2.35	0.42	9.91	HOH	3.26	0.58	17.58	HOH	92.98	94.32	170.15	6.6	67.06	0.52	8.93
Miller et al.	2026	9Z8X	NcAA9D		cryo	synchrotron	3850000	mixed	A	12.83	1.97	0.57	11.73	HOH	3.4	0.43	19.5	HOH	2.35	0.42	10.22	HOH	3.23	0.58	17.89	HOH	92.95	94.7	170.24	6.03	67.1	0.42	9.91
Miller et al.	2026	9Z8Y	NcAA9D		cryo	synchrotron	3980000	mixed	A	13.03	1.98	0.55	11.69	HOH	3.48	0.45	19.46	HOH	2.37	0.41	10.18	HOH	3.42	0.59	17.85	HOH	92.93	93.73	170.69	6.5	67.47	0.65	8.65
Miller et al.	2026	9Z8Z	NcAA9D		cryo	synchrotron	4110000	mixed	A	12.69	2.04	0.58	11.47	HOH	3.42	0.42	19.24	HOH	2.3	0.41	9.96	HOH	3.26	0.59	17.63	HOH	93.21	94.88	169.58	6.56	67.55	1.28	10.19
Miller et al.	2026	9Z90	NcAA9D		cryo	synchrotron	4240000	mixed	A	12.96	1.95	0.6	11.53	HOH	3.44	0.4	19.3	HOH	2.37	0.46	10.02	HOH	3.27	0.54	17.69	HOH	92.14	94.88	170.68	6.11	67.05	-0.58	9.29
Miller et al.	2026	9Z92	NcAA9D		cryo	synchrotron	4420000	mixed	A	12.9	2.02	0.61	11.61	HOH	3.42	0.39	19.38	HOH	2.36	0.41	10.1	HOH	3.38	0.59	17.77	HOH	92.89	93.71	171.2	5.8	66.5	0.07	8.83
Miller et al.	2026	9Z93	NcAA9D		cryo	synchrotron	4530000	mixed	A	12.85	2.02	0.6	11.56	HOH	3.38	0.4	19.33	HOH	2.34	0.46	10.05	HOH	3.16	0.54	17.72	HOH	93.01	93.85	170.77	6.17	67.2	-0.57	8.69
Miller et al.	2026	9Z94	NcAA9D		cryo	synchrotron	4640000	mixed	A	12.8	1.96	0.64	11.83	HOH	3.39	0.36	19.6	HOH	2.35	0.45	10.32	HOH	3.31	0.55	17.99	HOH	93.18	94.23	170.18	6.42	68.03	0.53	8.73
Miller et al.	2026	9Z95	NcAA9D		cryo	synchrotron	4750000	mixed	A	12.97	1.99	0.61	11.77	HOH	3.37	0.39	19.54	HOH	2.35	0.4	10.26	HOH	3.33	0.6	17.93	HOH	93.12	93.55	171.27	5.63	67.9	-0.92	8.92
Miller et al.	2026	9Z96	NcAA9D		cryo	synchrotron	4840000	mixed	A	12.82	1.97	0.61	11.4	HOH	3.36	0.39	19.17	HOH	2.33	0.42	9.89	HOH	3.23	0.58	17.56	HOH	93.21	94.74	169.95	6.13	68.4	0.53	9.89
Miller et al.	2026	9Z97	NcAA9D		cryo	synchrotron	4980000	mixed	A	13.16	1.98	0.57	11.57	HOH	3.45	0.43	19.34	HOH	2.35	0.43	10.06	HOH	3.33	0.57	17.73	HOH	93.08	93.8	170.98	5.82	67.74	-0.55	9.31
Miller et al.	2026	9Z98	NcAA9D		cryo	synchrotron	5060000	mixed	A	12.73	1.96	0.6	11.45	HOH	3.54	0.4	19.22	HOH	2.33	0.42	9.94	HOH	3.27	0.58	17.61	HOH	92.79	94.29	170.74	5.96	67.37	-0.99	9.61
Miller et al.	2026	9Z99	NcAA9D		cryo	synchrotron	5140000	mixed	A	12.63	2.04	0.57	11.58	HOH	3.42	0.43	19.35	HOH	2.38	0.43	10.07	HOH	3.38	0.57	17.74	HOH	93.57	93.48	170.66	6.12	67.97	0.65	8.33
Miller et al.	2026	9ZA5	NcAA9D		cryo	synchrotron	5210000	mixed	A	12.53	1.98	0.54	11.46	HOH	3.45	0.46	19.23	HOH	2.35	0.43	9.95	HOH	3.31	0.57	17.62	HOH	93.46	94.82	169.88	5.82	67.35	0.37	9.35
Miller et al.	2026	9ZA6	NcAA9D		cryo	synchrotron	5330000	mixed	A	12.72	2.02	0.6	11.49	HOH	3.38	0.4	19.26	HOH	2.35	0.39	9.98	HOH	3.24	0.61	17.65	HOH	93.1	94.81	170.07	5.99	67.95	0	10.32
Miller et al.	2026	9ZA7	NcAA9D		cryo	synchrotron	5410000	mixed	A	12.92	2.03	0.62	11.51	HOH	3.35	0.38	19.28	HOH	2.33	0.43	10	HOH	3.28	0.57	17.67	HOH	93.49	94.14	169.98	6.48	66.25	0.25	7.9
Miller et al.	2026	9ZA8	NcAA9D		cryo	synchrotron	5480000	mixed	A	12.95	2	0.57	11.62	HOH	3.44	0.43	19.39	HOH	2.37	0.38	10.11	HOH	3.31	0.62	17.78	HOH	93.16	94.22	170.32	6.25	64.56	0.89	8.71
Miller et al.	2026	9ZA9	NcAA9D		cryo	synchrotron	5550000	mixed	A	12.98	1.97	0.55	11.41	HOH	3.4	0.45	19.18	HOH	2.3	0.39	9.9	HOH	3.23	0.61	17.57	HOH	92.81	94.73	169.94	6.65	66.49	0.94	8.97
Miller et al.	2026	9ZAA	NcAA9D		cryo	synchrotron	5630000	mixed	A	13.14	1.99	0.57	11.46	HOH	3.45	0.43	19.23	HOH	2.37	0.39	9.95	HOH	3.39	0.61	17.62	HOH	92.9	94.7	170.27	6.06	66.46	1.31	10.19
Miller et al.	2026	9ZAB	NcAA9D		cryo	synchrotron	5710000	mixed	A	13.03	2.03	0.57	11.57	HOH	3.3	0.43	19.34	HOH	2.33	0.39	10.06	HOH	3.24	0.61	17.73	HOH	94.02	94.13	169.87	6.02	66.87	0.19	9.3
Miller et al.	2026	9ZAC	NcAA9D		cryo	synchrotron	5780000	mixed	A	13.19	1.99	0.57	11.51	HOH	3.41	0.43	19.28	HOH	2.32	0.36	10	HOH	3.35	0.64	17.67	HOH	93.23	94.11	170.56	5.93	66.3	0.71	9.94
Miller et al.	2026	9ZAD	NcAA9D		cryo	synchrotron	5840000	mixed	A	13.09	2.01	0.49	11.67	HOH	3.42	0.51	19.44	HOH	2.38	0.41	10.16	HOH	3.34	0.59	17.83	HOH	93.19	93.76	170.36	6.67	66.32	0.57	8.49
Miller et al.	2026	9ZAE	NcAA9D		cryo	synchrotron	5900000	mixed	A	13.23	2	0.53	11.76	HOH	3.38	0.47	19.53	HOH	2.34	0.41	10.25	HOH	3.37	0.59	17.92	HOH	92.97	93.93	170.69	6.24	66.85	0.85	8.18
Miller et al.	2026	9ZAF	NcAA9D		cryo	synchrotron	5990000	mixed	A	13.05	1.98	0.55	11.74	HOH	3.47	0.45	19.51	HOH	2.39	0.42	10.23	HOH	3.36	0.58	17.9	HOH	93.58	94.33	169.78	6.46	67	1.02	9.53
Miller et al.	2026	9ZAH	NcAA9D		cryo	synchrotron	6040000	mixed	A	13.16	2.02	0.56	11.72	HOH	3.35	0.44	19.49	HOH	2.34	0.41	10.21	HOH	3.22	0.59	17.88	HOH	92.95	94.52	170.62	5.66	66.5	-0.72	9.72
Miller et al.	2026	9ZAI	NcAA9D		cryo	synchrotron	6100000	mixed	A	13.33	2.04	0.55	11.88	HOH	3.39	0.45	19.65	HOH	2.33	0.36	10.37	HOH	3.26	0.64	18.04	HOH	92.98	94.13	170.54	6.23	67.54	0.61	9.07
Miller et al.	2026	9ZAJ	NcAA9D		cryo	synchrotron	6150000	mixed	A	13.16	2.02	0.49	11.84	HOH	3.48	0.51	19.61	HOH	2.38	0.37	10.33	HOH	3.35	0.63	18	HOH	93.01	94.64	170.27	6	66.91	0.4	9.3
Miller et al.	2026	9ZAL	NcAA9D		cryo	synchrotron	6200000	mixed	A	13.21	1.98	0.5	11.98	HOH	3.4	0.5	19.75	HOH	2.37	0.31	10.47	HOH	3.39	0.69	18.14	HOH	93.41	95.41	168.65	7.13	67.61	2.58	10.24
Miller et al.	2026	9Z8O	NcAA9D		cryo	synchrotron	1230000	mixed	B	12.59	2.03	0.72	11.49	HOH					2.43	0.55	10.35	HOH	3.19	0.45	20.87	HOH	93.72	90.62	173.87	4.33	70.17	-0.26	6.86
Miller et al.	2026	9Z8P	NcAA9D		cryo	synchrotron	1740000	mixed	B	12.67	2	0.55	11.56	HOH					2.41	0.4	10.42	HOH	3.28	0.6	20.94	HOH	93.95	92.02	172.2	5.02	68.55	0.73	7.38
Miller et al.	2026	9Z8Q	NcAA9D		cryo	synchrotron	2070000	mixed	B	12.6	1.99	0.53	11.53	HOH					2.43	0.37	10.39	HOH	3.29	0.63	20.91	HOH	94.15	91.98	172.42	4.47	69.76	1.57	8.18
Miller et al.	2026	9Z8R	NcAA9D		cryo	synchrotron	2370000	mixed	B	12.68	2.01	0.53	11.66	HOH					2.38	0.36	10.52	HOH	3.43	0.64	21.04	HOH	93.31	92.45	172.91	4.13	70.36	1.55	9.1
Miller et al.	2026	9Z8S	NcAA9D		cryo	synchrotron	2750000	mixed	B	12.56	1.99	0.55	11.47	HOH					2.41	0.37	10.33	HOH	3.23	0.63	20.85	HOH	94.03	92.54	172.09	4.4	69.01	0.83	7.92
Miller et al.	2026	9Z8T	NcAA9D		cryo	synchrotron	2990000	mixed	B	12.67	2.01	0.52	11.51	HOH					2.4	0.38	10.37	HOH	3.36	0.62	20.89	HOH	93.45	92.74	171.84	5.31	68.57	1.98	7.34
Miller et al.	2026	9Z8U	NcAA9D		cryo	synchrotron	3210000	mixed	B	12.68	1.99	0.49	11.47	HOH					2.44	0.38	10.33	HOH	3.42	0.62	20.85	HOH	94.21	92.96	171.31	4.91	68.22	3.13	8.25
Miller et al.	2026	9Z8V	NcAA9D		cryo	synchrotron	3410000	mixed	B	12.8	2.03	0.54	11.58	HOH					2.41	0.37	10.44	HOH	3.42	0.63	20.96	HOH	93.88	92.13	172.16	5.05	68.78	2.04	7.88
Miller et al.	2026	9Z8W	NcAA9D		cryo	synchrotron	3590000	mixed	B	12.78	2.01	0.47	11.42	HOH					2.42	0.38	10.28	HOH	3.41	0.62	20.8	HOH	94.48	91.69	172.07	4.98	68.77	2.43	8.3
Miller et al.	2026	9Z8X	NcAA9D		cryo	synchrotron	3850000	mixed	B	12.83	2.04	0.47	11.73	HOH					2.41	0.38	10.59	HOH	3.32	0.62	21.11	HOH	94.73	91.38	172.15	4.92	67.04	2.54	7.8
Miller et al.	2026	9Z8Y	NcAA9D		cryo	synchrotron	3980000	mixed	B	13.03	2.06	0.51	11.69	HOH					2.36	0.41	10.55	HOH	3.34	0.59	21.07	HOH	94.04	93.03	171.89	3.95	69.27	1.34	10.45
Miller et al.	2026	9Z8Z	NcAA9D		cryo	synchrotron	4110000	mixed	B	12.69	2.03	0.53	11.47	HOH					2.35	0.38	10.33	HOH	3.44	0.62	20.85	HOH	94.69	92.1	171.35	5.37	68.11	2.63	8.07
Miller et al.	2026	9Z90	NcAA9D		cryo	synchrotron	4240000	mixed	B	12.96	1.95	0.49	11.53	HOH					2.38	0.37	10.39	HOH	3.29	0.63	20.91	HOH	94.2	92.05	171.68	5.49	68.07	2.93	7.75
Miller et al.	2026	9Z92	NcAA9D		cryo	synchrotron	4420000	mixed	B	12.9	2.05	0.44	11.61	HOH					2.38	0.41	10.47	HOH	3.4	0.59	20.99	HOH	94.15	91.42	171.76	6.07	68.73	3.43	7.02
Miller et al.	2026	9Z93	NcAA9D		cryo	synchrotron	4530000	mixed	B	12.85	2.04	0.46	11.56	HOH					2.39	0.36	10.42	HOH	3.43	0.64	20.94	HOH	94.07	91.43	172.19	5.55	68.71	1.92	7.04
Miller et al.	2026	9Z94	NcAA9D		cryo	synchrotron	4640000	mixed	B	12.8	2.04	0.5	11.83	HOH					2.35	0.4	10.69	HOH	3.31	0.6	21.21	HOH	93.16	93.49	171.38	5.49	71.72	1.99	8.39
Miller et al.	2026	9Z95	NcAA9D		cryo	synchrotron	4750000	mixed	B	12.97	2.02	0.5	11.77	HOH					2.43	0.4	10.63	HOH	3.37	0.6	21.15	HOH	93.4	93.52	171.1	5.59	69.64	1.96	8.93
Miller et al.	2026	9Z96	NcAA9D		cryo	synchrotron	4840000	mixed	B	12.82	2.05	0.46	11.4	HOH					2.45	0.4	10.26	HOH	3.44	0.6	20.78	HOH	94.42	93.22	170.86	5.02	69.33	1.39	8.61
Miller et al.	2026	9Z97	NcAA9D		cryo	synchrotron	4980000	mixed	B	13.16	2	0.52	11.57	HOH					2.43	0.42	10.43	HOH	3.37	0.58	20.95	HOH	94.65	92.39	170.88	5.8	69.58	3.19	8.58
Miller et al.	2026	9Z98	NcAA9D		cryo	synchrotron	5060000	mixed	B	12.73	1.97	0.5	11.45	HOH					2.45	0.41	10.31	HOH	3.4	0.59	20.83	HOH	94.14	92.5	171.44	5.4	68.43	1.93	9.19
Miller et al.	2026	9Z99	NcAA9D		cryo	synchrotron	5140000	mixed	B	12.63	2.01	0.55	11.58	HOH					2.45	0.44	10.44	HOH	3.34	0.56	20.96	HOH	93.92	92.56	172.41	3.97	68.97	0.67	9.65
Miller et al.	2026	9ZA5	NcAA9D		cryo	synchrotron	5210000	mixed	B	12.53	2.09	0.5	11.46	HOH					2.39	0.4	10.32	HOH	3.26	0.6	20.84	HOH	93.92	92.18	172.78	3.86	68.66	1.18	9.78
Miller et al.	2026	9ZA6	NcAA9D		cryo	synchrotron	5330000	mixed	B	12.72	2.03	0.52	11.49	HOH					2.44	0.37	10.35	HOH	3.43	0.63	20.87	HOH	93.62	93.02	172.29	3.92	68.53	0.59	10.15
Miller et al.	2026	9ZA7	NcAA9D		cryo	synchrotron	5410000	mixed	B	12.92	2.06	0.47	11.51	HOH					2.39	0.36	10.37	HOH	3.33	0.64	20.89	HOH	93.68	93.43	171.64	4.38	69.97	1.59	10.25
Miller et al.	2026	9ZA8	NcAA9D		cryo	synchrotron	5480000	mixed	B	12.95	2.02	0.5	11.62	HOH					2.44	0.39	10.48	HOH	3.42	0.61	21	HOH	92.55	92.66	172.54	5.33	68.69	2.52	7.47
Miller et al.	2026	9ZA9	NcAA9D		cryo	synchrotron	5550000	mixed	B	12.98	2.07	0.53	11.41	HOH					2.37	0.37	10.27	HOH	3.4	0.63	20.79	HOH	93.34	92.84	171.57	5.74	69.67	2.13	7.51
Miller et al.	2026	9ZAA	NcAA9D		cryo	synchrotron	5630000	mixed	B	13.14	1.97	0.5	11.46	HOH					2.42	0.34	10.32	HOH	3.37	0.66	20.84	HOH	93.68	92.98	171.76	4.85	69.19	1.84	9.46
Miller et al.	2026	9ZAB	NcAA9D		cryo	synchrotron	5710000	mixed	B	13.03	2.02	0.51	11.57	HOH					2.42	0.35	10.43	HOH	3.34	0.65	20.95	HOH	94.87	93.17	170.54	4.98	67.27	1.89	9.15
Miller et al.	2026	9ZAC	NcAA9D		cryo	synchrotron	5780000	mixed	B	13.19	1.95	0.59	11.51	HOH					2.39	0.4	10.37	HOH	3.35	0.6	20.89	HOH	94.31	92.58	171.69	4.66	68.66	2.19	9.6
Miller et al.	2026	9ZAD	NcAA9D		cryo	synchrotron	5840000	mixed	B	13.09	2	0.55	11.67	HOH					2.44	0.39	10.53	HOH	3.36	0.61	21.05	HOH	93.68	92.06	172.06	5.49	69.73	2.12	7.48
Miller et al.	2026	9ZAE	NcAA9D		cryo	synchrotron	5900000	mixed	B	13.23	1.94	0.54	11.76	HOH					2.45	0.43	10.62	HOH	3.39	0.57	21.14	HOH	93.95	92.52	171.86	4.93	71.3	2.7	9.99
Miller et al.	2026	9ZAF	NcAA9D		cryo	synchrotron	5990000	mixed	B	13.05	2	0.55	11.74	HOH					2.48	0.34	10.6	HOH	3.46	0.66	21.12	HOH	93.96	92.91	171.14	5.59	69.5	2.34	8.74
Miller et al.	2026	9ZAH	NcAA9D		cryo	synchrotron	6040000	mixed	B	13.16	2.02	0.54	11.72	HOH					2.39	0.36	10.58	HOH	3.37	0.64	21.1	HOH	94.62	92.79	170.91	5.27	67.73	2.76	9.55
Miller et al.	2026	9ZAI	NcAA9D		cryo	synchrotron	6100000	mixed	B	13.33	2.01	0.52	11.88	HOH					2.5	0.46	10.74	HOH	3.48	0.54	21.26	HOH	94.43	93.23	170.35	5.87	67	4.99	9.27
Miller et al.	2026	9ZAJ	NcAA9D		cryo	synchrotron	6150000	mixed	B	13.16	1.98	0.49	11.84	HOH					2.38	0.4	10.7	HOH	3.35	0.6	21.22	HOH	94.54	93.65	169.96	5.81	66.92	4.38	8.14
Miller et al.	2026	9ZAL	NcAA9D		cryo	synchrotron	6200000	mixed	B	13.21	1.96	0.41	11.98	HOH					2.47	0.33	10.84	HOH	3.48	0.67	21.36	HOH	95.14	93.53	169.76	5.43	68.69	3.38	9.26
Li et al.	2012	4EIR	NcAA9D		cryo	synchrotron			A	14.3	1.82	0.5	16.07	HOH					2.92	0.8	18.63	OXY
Li et al.	2012	4EIR	NcAA9D		cryo	synchrotron			B	14.3	1.84	0.49	16.69	HOH					2.96	0.8	16.77	OXY
O'Dell et al.	2017	5TKG	NcAA9D		cryo	synchrotron			A	11.3	1.96	1	12.25	HOH					2.36	1	16.06	HOH
O'Dell et al.	2017	5TKH	NcAA9D	ascorbate	cryo	synchrotron		Cu(I)	A	13.66	1.9	0.59	18.98	PER					2.36	0.48	28.14	HOH	3.46	0.52	28.02	HOH
O'Dell et al.	2017	5TKI	NcAA9D		ambient	joint neutron		Cu(II)	A	21.54	1.98	1	15.1	HOH					2.43	1	18.52	HOH
O'Dell et al.	2017	5TKG	NcAA9D		cryo	synchrotron			B	11.3	2	1	13.68	HOH					2.44	1	17.33	HOH
O'Dell et al.	2017	5TKH	NcAA9D	ascorbate	cryo	synchrotron		Cu(I)	B	13.66	2.07	1	9.44	HOH					2.23	0.34	29.21	HOH	3.38	0.66	28.35	HOH
O'Dell et al.	2017	5TKI	NcAA9D		ambient	joint neutron		Cu(II)	B	21.54	2.47	1	14.13	HOH					1.94	1	18.45	HOH
Schröder, et al.	2022	7T5C	NcAA9D	low pH	cryo	home source			A	13.76	2.11	1	21.88	HOH					2.43	1	26.24	HOH
Schröder, et al.	2022	7T5D	NcAA9D	ascorbate	ambient	neutron		Cu(I)	A	35.33	1.97	0.70/0.30	33.75/33.83	PEO/OXY
Schröder, et al.	2022	7T5E	NcAA9D	low pH	ambient	joint neutron		Cu(II)	A	21.56	2.03	1	15.53	HOH					2.43	1	20.44	HOH
Schröder, et al.	2022	7T5C	NcAA9D	low pH	cryo	home source			B	13.76	2.12	1	22.65	HOH					2.42	1	22.21	HOH
Schröder, et al.	2022	7T5D	NcAA9D	ascorbate	ambient	neutron		Cu(I)	B	35.33									2.24	0.65	33.94	HOH
Schröder, et al.	2022	7T5E	NcAA9D	low pH	ambient	joint neutron		Cu(II)	B	21.56	2.08	1	19.32	HOH					2.34	1	27.64	HOH
